# Supplementary material for: Enhanced Bioactive Peptide Release from Pre-Hydrolysed Pea Protein: Impact of Pepsin Digestion on Antidiabetic and Antihypertensive Functions
Source: Foods. 2025 Sep 24;14(19):3306. doi: 10.3390/foods14193306 (PMC12523253; doi:10.3390/foods14193306)
Supplement: Supplementary file 1 [file foods-14-03306-s001.zip]

Archive with 1 entries (1 files):
- foods-3770967-supplementary.xlsx
