# Supplementary material for: Enhanced Bioactive Peptide Release from Pre-Hydrolysed Pea Protein: Impact of Pepsin Digestion on Antidiabetic and Antihypertensive Functions
Source: Foods. 2025 Sep 24;14(19):3306. doi: 10.3390/foods14193306 (PMC12523253; doi:10.3390/foods14193306)
Supplement: Supplementary file 1 [file foods-14-03306-s001.zip › foods-3770967-supplementary.xlsx]

## Sheet: NHP1-F
Sample ID	NHP1-F
Peptide sequences	FVPHYNL, RSRNPIYSNKFGKF, RGIIPLEN, RSDQENPFIF, LAIPVNKPGQL, YKSKPHTIF, YRNGIYAPHW, YENENGHIRL, IRRTIDPNGLHL, FENENGHIRL
ID	Name of peptide	Activity	Number	Sequence	Location
3257	beta-lactokinin	ACE inhibitor	2	RL	[92-93],[118-119]
3258	beta-lactokinin	ACE inhibitor	3	IR	[91-92],[96-97],[117-118]
3259	beta-lactokinin	ACE inhibitor	2	HIRL	[90-93],[116-119]
3377	ACE inhibitor (from bovine alphas1-CN)	ACE inhibitor	1	FGK	[20-22]
3383	ACE inhibitor	ACE inhibitor	2	IY	[15-16],[76-77]
3463	ACE inhibitor	ACE inhibitor	2	HIR	[90-92],[116-118]
3494	ACE inhibitor from sake	ACE inhibitor	1	HY	[4-5]
3597	ACE inhibitor	ACE inhibitor	1	AIP	[49-51]
7513	ACE inhibitor from Alaskan pollack skin	ACE inhibitor	1	PL	[30-31]
7581	ACE inhibitor	ACE inhibitor	2	IP	[29-30],[50-51]
7584	ACE inhibitor	ACE inhibitor	1	AP	[78-79]
7585	ACE inhibitor	ACE inhibitor	1	LA	[48-49]
7587	ACE inhibitor	ACE inhibitor	1	VP	[2-3]
7589	ACE inhibitor	ACE inhibitor	1	YA	[77-78]
7593	ACE inhibitor	ACE inhibitor	2	IF	[44-45],[68-69]
7596	ACE inhibitor	ACE inhibitor	2	GI	[27-28],[75-76]
7599	ACE inhibitor	ACE inhibitor	1	GL	[104-105]
7601	ACE inhibitor	ACE inhibitor	2	GH	[89-90],[115-116]
7602	ACE inhibitor	ACE inhibitor	1	HL	[106-107]
7605	ACE inhibitor	ACE inhibitor	1	FG	[20-21]
7610	ACE inhibitor	ACE inhibitor	1	GQ	[56-57]
7611	ACE inhibitor	ACE inhibitor	1	GK	[21-22]
8193	ACE inhibitor	ACE inhibitor	1	AI	[49-50]
7624	ACE inhibitor	ACE inhibitor	4	NG	[74-75],[88-89],[103-104],[114-115]
7625	ACE inhibitor	ACE inhibitor	1	PG	[55-56]
7692	ACE inhibitor	ACE inhibitor	2	KF	[19-20],[22-23]
7697	ACE inhibitor from wakame	ACE inhibitor	1	YK	[61-62]
7698	ACE inhibitor from wakame	ACE inhibitor	2	NK	[18-19],[53-54]
7741	ACE inhibitor	ACE inhibitor	1	RR	[97-98]
7810	ACE inhibitor from anchovy and bonito	ACE inhibitor	2	KP	[54-55],[64-65]
7843	ACE inhibitor	ACE inhibitor	3	PH	[3-4],[65-66],[79-80]
8513	ACE inhibitor from soya milk	ACE inhibitor	1	FVP	[1-3]
9078	ACE inhibitor	ACE inhibitor	1	YE	[84-85]
9121	ACE inhibitor	ACE inhibitor	1	IIPLEN	[28-33]
9173	ACE inhibitor	ACE inhibitor	1	RG	[26-27]
9185	ACE inhibitor	ACE inhibitor	1	YN	[5-6]
10020	ACE inhibitor	ACE inhibitor	1	YNL	[5-7]
10988	ACE inhibitor	ACE inhibitor	1	YS	[16-17]
8325	Glucose uptake stimulating peptide	stimulating	1	II	[28-29]
3175	dipeptidyl peptidase IV inhibitor (DPP IV inhibitor)	dipeptidyl peptidase IV inhibitor	1	LA	[48-49]
3177	dipeptidyl peptidase IV inhibitor (DPP IV inhibitor)	dipeptidyl peptidase IV inhibitor	1	AP	[78-79]
3181	dipeptidyl peptidase IV inhibitor (DPP IV inhibitor)	dipeptidyl peptidase IV inhibitor	1	VP	[2-3]
8501	Dipeptidyl peptidase IV inhibitor (DPP IV inhibitor)	dipeptidyl peptidase IV inhibitor	2	IP	[29-30],[50-51]
8519	dipeptidyl peptidase IV inhibitor (DPP IV inhibitor)	dipeptidyl peptidase IV inhibitor	2	KP	[54-55],[64-65]
8530	dipeptidyl peptidase IV inhibitor (DPP IV inhibitor)	dipeptidyl peptidase IV inhibitor	2	NP	[13-14],[41-42]
8557	dipeptidyl peptidase IV inhibitor (DPP IV inhibitor)	dipeptidyl peptidase IV inhibitor	1	HL	[106-107]
8561	dipeptidyl peptidase IV inhibitor (DPP IV inhibitor)	dipeptidyl peptidase IV inhibitor	1	GL	[104-105]
8638	dipeptidyl peptidase IV inhibitor (DPP IV inhibitor)	dipeptidyl peptidase IV inhibitor	1	PL	[30-31]
8767	dipeptidyl peptidase IV inhibitor (DPP IV inhibitor)	dipeptidyl peptidase IV inhibitor	1	DP	[101-102]
8768	dipeptidyl peptidase IV inhibitor (DPP IV inhibitor)	dipeptidyl peptidase IV inhibitor	1	DQ	[38-39]
8784	dipeptidyl peptidase IV inhibitor (DPP IV inhibitor)	dipeptidyl peptidase IV inhibitor	2	GH	[89-90],[115-116]
8785	dipeptidyl peptidase IV inhibitor (DPP IV inhibitor)	dipeptidyl peptidase IV inhibitor	2	GI	[27-28],[75-76]
8793	dipeptidyl peptidase IV inhibitor (DPP IV inhibitor)	dipeptidyl peptidase IV inhibitor	2	HI	[90-91],[116-117]
8796	dipeptidyl peptidase IV inhibitor (DPP IV inhibitor)	dipeptidyl peptidase IV inhibitor	1	HT	[66-67]
8798	dipeptidyl peptidase IV inhibitor (DPP IV inhibitor)	dipeptidyl peptidase IV inhibitor	1	HW	[80-81]
8799	dipeptidyl peptidase IV inhibitor (DPP IV inhibitor)	dipeptidyl peptidase IV inhibitor	1	HY	[4-5]
8801	dipeptidyl peptidase IV inhibitor (DPP IV inhibitor)	dipeptidyl peptidase IV inhibitor	1	II	[28-29]
8806	dipeptidyl peptidase IV inhibitor (DPP IV inhibitor)	dipeptidyl peptidase IV inhibitor	3	IR	[91-92],[96-97],[117-118]
8809	dipeptidyl peptidase IV inhibitor (DPP IV inhibitor)	dipeptidyl peptidase IV inhibitor	2	KF	[19-20],[22-23]
8815	dipeptidyl peptidase IV inhibitor (DPP IV inhibitor)	dipeptidyl peptidase IV inhibitor	1	KS	[62-63]
8820	dipeptidyl peptidase IV inhibitor (DPP IV inhibitor)	dipeptidyl peptidase IV inhibitor	1	LH	[105-106]
8841	dipeptidyl peptidase IV inhibitor (DPP IV inhibitor)	dipeptidyl peptidase IV inhibitor	2	NE	[86-87],[112-113]
8843	dipeptidyl peptidase IV inhibitor (DPP IV inhibitor)	dipeptidyl peptidase IV inhibitor	4	NG	[74-75],[88-89],[103-104],[114-115]
8845	dipeptidyl peptidase IV inhibitor (DPP IV inhibitor)	dipeptidyl peptidase IV inhibitor	1	NL	[6-7]
8854	dipeptidyl peptidase IV inhibitor (DPP IV inhibitor)	dipeptidyl peptidase IV inhibitor	1	PF	[42-43]
8855	dipeptidyl peptidase IV inhibitor (DPP IV inhibitor)	dipeptidyl peptidase IV inhibitor	1	PG	[55-56]
8856	dipeptidyl peptidase IV inhibitor (DPP IV inhibitor)	dipeptidyl peptidase IV inhibitor	3	PH	[3-4],[65-66],[79-80]
8857	dipeptidyl peptidase IV inhibitor (DPP IV inhibitor)	dipeptidyl peptidase IV inhibitor	1	PI	[14-15]
8860	dipeptidyl peptidase IV inhibitor (DPP IV inhibitor)	dipeptidyl peptidase IV inhibitor	1	PN	[102-103]
8864	dipeptidyl peptidase IV inhibitor (DPP IV inhibitor)	dipeptidyl peptidase IV inhibitor	1	PV	[51-52]
8869	dipeptidyl peptidase IV inhibitor (DPP IV inhibitor)	dipeptidyl peptidase IV inhibitor	1	QE	[39-40]
8874	dipeptidyl peptidase IV inhibitor (DPP IV inhibitor)	dipeptidyl peptidase IV inhibitor	1	QL	[57-58]
8882	dipeptidyl peptidase IV inhibitor (DPP IV inhibitor)	dipeptidyl peptidase IV inhibitor	1	RG	[26-27]
8886	dipeptidyl peptidase IV inhibitor (DPP IV inhibitor)	dipeptidyl peptidase IV inhibitor	2	RL	[92-93],[118-119]
8888	dipeptidyl peptidase IV inhibitor (DPP IV inhibitor)	dipeptidyl peptidase IV inhibitor	2	RN	[12-13],[73-74]
8889	dipeptidyl peptidase IV inhibitor (DPP IV inhibitor)	dipeptidyl peptidase IV inhibitor	1	RR	[97-98]
8894	dipeptidyl peptidase IV inhibitor (DPP IV inhibitor)	dipeptidyl peptidase IV inhibitor	1	SK	[63-64]
8903	dipeptidyl peptidase IV inhibitor (DPP IV inhibitor)	dipeptidyl peptidase IV inhibitor	2	TI	[67-68],[99-100]
8924	dipeptidyl peptidase IV inhibitor (DPP IV inhibitor)	dipeptidyl peptidase IV inhibitor	1	VN	[52-53]
8932	dipeptidyl peptidase IV inhibitor (DPP IV inhibitor)	dipeptidyl peptidase IV inhibitor	1	YA	[77-78]
8934	dipeptidyl peptidase IV inhibitor (DPP IV inhibitor)	dipeptidyl peptidase IV inhibitor	1	YE	[84-85]
8939	dipeptidyl peptidase IV inhibitor (DPP IV inhibitor)	dipeptidyl peptidase IV inhibitor	1	YK	[61-62]
8942	dipeptidyl peptidase IV inhibitor (DPP IV inhibitor)	dipeptidyl peptidase IV inhibitor	1	YN	[5-6]
8944	dipeptidyl peptidase IV inhibitor (DPP IV inhibitor)	dipeptidyl peptidase IV inhibitor	1	YR	[72-73]
8945	dipeptidyl peptidase IV inhibitor (DPP IV inhibitor)	dipeptidyl peptidase IV inhibitor	1	YS	[16-17]

## Sheet: NHP2-F
Sample ID	NHP2-F
Peptide sequences:	NENGHIRL, RSRNPIYSNKFGKF, RGIIPLEN, FVPHYNL, LAIPVNRPGQL, YKSKPHTIF, LVIPVNGPGKF, LAIPVNKPGQL, KVLYGPTPVRDGF, YRAKPHTIF
ID	Name of peptide	Activity	Number	Sequence	Location
3377	ACE inhibitor (from bovine alphas1-CN)	ACE inhibitor	1	FGK	[21-23]
3381	ACE inhibitor	ACE inhibitor	1	LY	[98-99]
3383	ACE inhibitor	ACE inhibitor	1	IY	[16-17]
3463	ACE inhibitor	ACE inhibitor	1	HIR	[5-7]
3494	ACE inhibitor from sake	ACE inhibitor	1	HY	[40-41]
3553	ACE inhibitor	ACE inhibitor	1	YG	[99-100]
3597	ACE inhibitor	ACE inhibitor	2	AIP	[47-49],[84-86]
7512	ACE inhibitor from Alaskan pollack skin	ACE inhibitor	2	GP	[76-77],[100-101]
7513	ACE inhibitor from Alaskan pollack skin	ACE inhibitor	1	PL	[31-32]
7581	ACE inhibitor	ACE inhibitor	4	IP	[30-31],[48-49],[72-73],[85-86]
7582	ACE inhibitor	ACE inhibitor	1	RP	[52-53]
7585	ACE inhibitor	ACE inhibitor	2	LA	[46-47],[83-84]
7587	ACE inhibitor	ACE inhibitor	1	VP	[38-39]
7588	ACE inhibitor	ACE inhibitor	1	RA	[112-113]
7591	ACE inhibitor	ACE inhibitor	1	GF	[107-108]
7593	ACE inhibitor	ACE inhibitor	2	IF	[66-67],[118-119]
7596	ACE inhibitor	ACE inhibitor	1	GI	[28-29]
7601	ACE inhibitor	ACE inhibitor	1	GH	[4-5]
7605	ACE inhibitor	ACE inhibitor	1	FG	[21-22]
7610	ACE inhibitor	ACE inhibitor	2	GQ	[54-55],[91-92]
7611	ACE inhibitor	ACE inhibitor	2	GK	[22-23],[78-79]
8193	ACE inhibitor	ACE inhibitor	2	AI	[47-48],[84-85]
7624	ACE inhibitor	ACE inhibitor	2	NG	[3-4],[75-76]
7625	ACE inhibitor	ACE inhibitor	3	PG	[53-54],[77-78],[90-91]
7628	ACE inhibitor from kappa-CN (fr. 67-68)	ACE inhibitor	1	VR	[104-105]
7681	ACE inhibitor from soy	ACE inhibitor	1	DG	[106-107]
7692	ACE inhibitor	ACE inhibitor	3	KF	[20-21],[23-24],[79-80]
7697	ACE inhibitor from wakame	ACE inhibitor	1	YK	[59-60]
7698	ACE inhibitor from wakame	ACE inhibitor	2	NK	[19-20],[88-89]
7810	ACE inhibitor from anchovy and bonito	ACE inhibitor	3	KP	[62-63],[89-90],[114-115]
7833	ACE inhibitor	ACE inhibitor	1	PT	[101-102]
7843	ACE inhibitor	ACE inhibitor	3	PH	[39-40],[63-64],[115-116]
8513	ACE inhibitor from soya milk	ACE inhibitor	1	FVP	[37-39]
9050	ACE inhibitor	ACE inhibitor	1	VLY	[97-99]
9073	ACE inhibitor	ACE inhibitor	1	TP	[102-103]
9121	ACE inhibitor	ACE inhibitor	1	IIPLEN	[29-34]
9173	ACE inhibitor	ACE inhibitor	1	RG	[27-28]
9185	ACE inhibitor	ACE inhibitor	1	YN	[41-42]
10020	ACE inhibitor	ACE inhibitor	1	YNL	[41-43]
10920	ACE inhibitor	ACE inhibitor	1	AK	[113-114]
10988	ACE inhibitor	ACE inhibitor	1	YS	[17-18]
3169	dipeptidyl peptidase IV inhibitor (DPP IV inhibitor)	dipeptidyl peptidase IV inhibitor	2	GP	[76-77],[100-101]
3175	dipeptidyl peptidase IV inhibitor (DPP IV inhibitor)	dipeptidyl peptidase IV inhibitor	2	LA	[46-47],[83-84]
3181	dipeptidyl peptidase IV inhibitor (DPP IV inhibitor)	dipeptidyl peptidase IV inhibitor	1	VP	[38-39]
8501	Dipeptidyl peptidase IV inhibitor (DPP IV inhibitor)	dipeptidyl peptidase IV inhibitor	4	IP	[30-31],[48-49],[72-73],[85-86]
8503	Dipeptidyl peptidase IV inhibitor (DPP IV inhibitor)	dipeptidyl peptidase IV inhibitor	1	TP	[102-103]
8518	dipeptidyl peptidase IV inhibitor (DPP IV inhibitor)	dipeptidyl peptidase IV inhibitor	1	RP	[52-53]
8519	dipeptidyl peptidase IV inhibitor (DPP IV inhibitor)	dipeptidyl peptidase IV inhibitor	3	KP	[62-63],[89-90],[114-115]
8526	dipeptidyl peptidase IV inhibitor (DPP IV inhibitor)	dipeptidyl peptidase IV inhibitor	1	RA	[112-113]
8530	dipeptidyl peptidase IV inhibitor (DPP IV inhibitor)	dipeptidyl peptidase IV inhibitor	1	NP	[14-15]
8594	dipeptidyl peptidase IV inhibitor (DPP IV inhibitor)	dipeptidyl peptidase IV inhibitor	1	VR	[104-105]
8638	dipeptidyl peptidase IV inhibitor (DPP IV inhibitor)	dipeptidyl peptidase IV inhibitor	1	PL	[31-32]
8782	dipeptidyl peptidase IV inhibitor (DPP IV inhibitor)	dipeptidyl peptidase IV inhibitor	1	GF	[107-108]
8784	dipeptidyl peptidase IV inhibitor (DPP IV inhibitor)	dipeptidyl peptidase IV inhibitor	1	GH	[4-5]
8785	dipeptidyl peptidase IV inhibitor (DPP IV inhibitor)	dipeptidyl peptidase IV inhibitor	1	GI	[28-29]
8793	dipeptidyl peptidase IV inhibitor (DPP IV inhibitor)	dipeptidyl peptidase IV inhibitor	1	HI	[5-6]
8796	dipeptidyl peptidase IV inhibitor (DPP IV inhibitor)	dipeptidyl peptidase IV inhibitor	2	HT	[64-65],[116-117]
8799	dipeptidyl peptidase IV inhibitor (DPP IV inhibitor)	dipeptidyl peptidase IV inhibitor	1	HY	[40-41]
8801	dipeptidyl peptidase IV inhibitor (DPP IV inhibitor)	dipeptidyl peptidase IV inhibitor	1	II	[29-30]
8806	dipeptidyl peptidase IV inhibitor (DPP IV inhibitor)	dipeptidyl peptidase IV inhibitor	1	IR	[6-7]
8809	dipeptidyl peptidase IV inhibitor (DPP IV inhibitor)	dipeptidyl peptidase IV inhibitor	3	KF	[20-21],[23-24],[79-80]
8815	dipeptidyl peptidase IV inhibitor (DPP IV inhibitor)	dipeptidyl peptidase IV inhibitor	1	KS	[60-61]
8817	dipeptidyl peptidase IV inhibitor (DPP IV inhibitor)	dipeptidyl peptidase IV inhibitor	1	KV	[96-97]
8825	dipeptidyl peptidase IV inhibitor (DPP IV inhibitor)	dipeptidyl peptidase IV inhibitor	1	LV	[70-71]
8841	dipeptidyl peptidase IV inhibitor (DPP IV inhibitor)	dipeptidyl peptidase IV inhibitor	1	NE	[1-2]
8843	dipeptidyl peptidase IV inhibitor (DPP IV inhibitor)	dipeptidyl peptidase IV inhibitor	2	NG	[3-4],[75-76]
8845	dipeptidyl peptidase IV inhibitor (DPP IV inhibitor)	dipeptidyl peptidase IV inhibitor	1	NL	[42-43]
8849	dipeptidyl peptidase IV inhibitor (DPP IV inhibitor)	dipeptidyl peptidase IV inhibitor	1	NR	[51-52]
8855	dipeptidyl peptidase IV inhibitor (DPP IV inhibitor)	dipeptidyl peptidase IV inhibitor	3	PG	[53-54],[77-78],[90-91]
8856	dipeptidyl peptidase IV inhibitor (DPP IV inhibitor)	dipeptidyl peptidase IV inhibitor	3	PH	[39-40],[63-64],[115-116]
8857	dipeptidyl peptidase IV inhibitor (DPP IV inhibitor)	dipeptidyl peptidase IV inhibitor	1	PI	[15-16]
8863	dipeptidyl peptidase IV inhibitor (DPP IV inhibitor)	dipeptidyl peptidase IV inhibitor	1	PT	[101-102]
8864	dipeptidyl peptidase IV inhibitor (DPP IV inhibitor)	dipeptidyl peptidase IV inhibitor	4	PV	[49-50],[73-74],[86-87],[103-104]
8874	dipeptidyl peptidase IV inhibitor (DPP IV inhibitor)	dipeptidyl peptidase IV inhibitor	2	QL	[55-56],[92-93]
8882	dipeptidyl peptidase IV inhibitor (DPP IV inhibitor)	dipeptidyl peptidase IV inhibitor	1	RG	[27-28]
8886	dipeptidyl peptidase IV inhibitor (DPP IV inhibitor)	dipeptidyl peptidase IV inhibitor	1	RL	[7-8]
8888	dipeptidyl peptidase IV inhibitor (DPP IV inhibitor)	dipeptidyl peptidase IV inhibitor	1	RN	[13-14]
8894	dipeptidyl peptidase IV inhibitor (DPP IV inhibitor)	dipeptidyl peptidase IV inhibitor	1	SK	[61-62]
8903	dipeptidyl peptidase IV inhibitor (DPP IV inhibitor)	dipeptidyl peptidase IV inhibitor	2	TI	[65-66],[117-118]
8920	dipeptidyl peptidase IV inhibitor (DPP IV inhibitor)	dipeptidyl peptidase IV inhibitor	1	VI	[71-72]
8922	dipeptidyl peptidase IV inhibitor (DPP IV inhibitor)	dipeptidyl peptidase IV inhibitor	1	VL	[97-98]
8924	dipeptidyl peptidase IV inhibitor (DPP IV inhibitor)	dipeptidyl peptidase IV inhibitor	3	VN	[50-51],[74-75],[87-88]
8936	dipeptidyl peptidase IV inhibitor (DPP IV inhibitor)	dipeptidyl peptidase IV inhibitor	1	YG	[99-100]
8939	dipeptidyl peptidase IV inhibitor (DPP IV inhibitor)	dipeptidyl peptidase IV inhibitor	1	YK	[59-60]
8942	dipeptidyl peptidase IV inhibitor (DPP IV inhibitor)	dipeptidyl peptidase IV inhibitor	1	YN	[41-42]
8944	dipeptidyl peptidase IV inhibitor (DPP IV inhibitor)	dipeptidyl peptidase IV inhibitor	1	YR	[111-112]
8945	dipeptidyl peptidase IV inhibitor (DPP IV inhibitor)	dipeptidyl peptidase IV inhibitor	1	YS	[17-18]

## Sheet: PHP-CH
Sample ID	PHP-CH
Peptide sequences:	FVPHYNL, RSRNPIYSNKFGKF, LVIPVNGPGKF, FHMPPSSGSAPVNL, DQMPRRFY, VQRYEARL, EIT-PEKNQQL, QRNALRRPYYSNAPQE, SHKPEYSNKFGKL, NIG-PSSSPDIYNPEAGRIKTVTS
ID	Name of peptide	Activity	Number	Sequence	Location
10728	Alpha-amylase inhibitor	alpha-amylase inhibitor	1	FY	[61-62]
3257	beta-lactokinin	ACE inhibitor	1	RL	[71-72]
3377	ACE inhibitor (from bovine alphas1-CN)	ACE inhibitor	2	FGK	[20-22],[115-117]
3380	ACE inhibitor	ACE inhibitor	1	RY	[67-68]
3383	ACE inhibitor	ACE inhibitor	2	IY	[15-16],[131-132]
3489	ACE inhibitor from sake lees	ACE inhibitor	1	RF	[60-61]
3494	ACE inhibitor from sake	ACE inhibitor	1	HY	[4-5]
3537	ACE inhibitor	ACE inhibitor	1	PR	[58-59]
3556	ACE inhibitor	ACE inhibitor	1	FY	[61-62]
7512	ACE inhibitor from Alaskan pollack skin	ACE inhibitor	1	GP	[32-33]
7581	ACE inhibitor	ACE inhibitor	1	IP	[28-29]
7582	ACE inhibitor	ACE inhibitor	1	RP	[94-95]
7584	ACE inhibitor	ACE inhibitor	2	AP	[48-49],[100-101]
7587	ACE inhibitor	ACE inhibitor	1	VP	[2-3]
7595	ACE inhibitor	ACE inhibitor	1	IG	[122-123]
7600	ACE inhibitor	ACE inhibitor	1	AG	[136-137]
7603	ACE inhibitor	ACE inhibitor	1	GR	[137-138]
7605	ACE inhibitor	ACE inhibitor	2	FG	[20-21],[115-116]
7607	ACE inhibitor	ACE inhibitor	1	GS	[46-47]
7611	ACE inhibitor	ACE inhibitor	3	GK	[21-22],[34-35],[116-117]
7618	ACE inhibitor	ACE inhibitor	1	SG	[45-46]
7623	ACE inhibitor	ACE inhibitor	2	EA	[69-70],[135-136]
7624	ACE inhibitor	ACE inhibitor	1	NG	[31-32]
7625	ACE inhibitor	ACE inhibitor	1	PG	[33-34]
7692	ACE inhibitor	ACE inhibitor	4	KF	[19-20],[22-23],[35-36],[114-115]
7693	ACE inhibitor from wakame	ACE inhibitor	1	KL	[117-118]
7698	ACE inhibitor from wakame	ACE inhibitor	2	NK	[18-19],[113-114]
7741	ACE inhibitor	ACE inhibitor	2	RR	[59-60],[93-94]
7742	ACE inhibitor	ACE inhibitor	1	AR	[70-71]
7752	ACE inhibitor from shark meat hydrolysate	ACE inhibitor	1	EY	[110-111]
7810	ACE inhibitor from anchovy and bonito	ACE inhibitor	1	KP	[108-109]
7826	ACE inhibitor	ACE inhibitor	1	EI	[75-76]
7836	ACE inhibitor	ACE inhibitor	1	PP	[42-43]
7837	ACE inhibitor	ACE inhibitor	1	PQ	[101-102]
7840	ACE inhibitor	ACE inhibitor	1	EK	[80-81]
7843	ACE inhibitor	ACE inhibitor	1	PH	[3-4]
7844	ACE inhibitor	ACE inhibitor	1	HK	[107-108]
8385	ACE inhibitor from k-CN (34-36)	ACE inhibitor	1	RPY	[94-96]
8513	ACE inhibitor from soya milk	ACE inhibitor	1	FVP	[1-3]
9054	ACE inhibitor	ACE inhibitor	1	MPP	[41-43]
9078	ACE inhibitor	ACE inhibitor	1	YE	[68-69]
9185	ACE inhibitor	ACE inhibitor	2	YN	[5-6],[132-133]
9213	ACE inhibitor	ACE inhibitor	1	LR	[92-93]
9946	ACE inhibitor	ACE inhibitor	1	YY	[96-97]
10020	ACE inhibitor	ACE inhibitor	1	YNL	[5-7]
10988	ACE inhibitor	ACE inhibitor	3	YS	[16-17],[97-98],[111-112]
10450	Antibacterial peptide	antibacterial	2	RR	[59-60],[93-94]
3355	Stimulating vasoactive substance release	stimulating	1	SSS	[126-128]
8321	Glucose uptake stimulating peptide	stimulating	1	LV	[26-27]
3169	dipeptidyl peptidase IV inhibitor (DPP IV inhibitor)	dipeptidyl peptidase IV inhibitor	1	GP	[32-33]
3170	dipeptidyl peptidase IV inhibitor (DPP IV inhibitor)	dipeptidyl peptidase IV inhibitor	1	PP	[42-43]
3171	dipeptidyl peptidase IV inhibitor (DPP IV inhibitor)	dipeptidyl peptidase IV inhibitor	2	MP	[41-42],[57-58]
3177	dipeptidyl peptidase IV inhibitor (DPP IV inhibitor)	dipeptidyl peptidase IV inhibitor	2	AP	[48-49],[100-101]
3181	dipeptidyl peptidase IV inhibitor (DPP IV inhibitor)	dipeptidyl peptidase IV inhibitor	1	VP	[2-3]
8501	Dipeptidyl peptidase IV inhibitor (DPP IV inhibitor)	dipeptidyl peptidase IV inhibitor	1	IP	[28-29]
8505	Dipeptidyl peptidase IV inhibitor (DPP IV inhibitor)	dipeptidyl peptidase IV inhibitor	1	SP	[128-129]
8518	dipeptidyl peptidase IV inhibitor (DPP IV inhibitor)	dipeptidyl peptidase IV inhibitor	1	RP	[94-95]
8519	dipeptidyl peptidase IV inhibitor (DPP IV inhibitor)	dipeptidyl peptidase IV inhibitor	1	KP	[108-109]
8530	dipeptidyl peptidase IV inhibitor (DPP IV inhibitor)	dipeptidyl peptidase IV inhibitor	2	NP	[13-14],[133-134]
8558	dipeptidyl peptidase IV inhibitor (DPP IV inhibitor)	dipeptidyl peptidase IV inhibitor	1	EK	[80-81]
8559	dipeptidyl peptidase IV inhibitor (DPP IV inhibitor)	dipeptidyl peptidase IV inhibitor	1	AL	[91-92]
8760	dipeptidyl peptidase IV inhibitor (DPP IV inhibitor)	dipeptidyl peptidase IV inhibitor	1	AG	[136-137]
8768	dipeptidyl peptidase IV inhibitor (DPP IV inhibitor)	dipeptidyl peptidase IV inhibitor	1	DQ	[55-56]
8772	dipeptidyl peptidase IV inhibitor (DPP IV inhibitor)	dipeptidyl peptidase IV inhibitor	1	EI	[75-76]
8777	dipeptidyl peptidase IV inhibitor (DPP IV inhibitor)	dipeptidyl peptidase IV inhibitor	1	EY	[110-111]
8799	dipeptidyl peptidase IV inhibitor (DPP IV inhibitor)	dipeptidyl peptidase IV inhibitor	1	HY	[4-5]
8809	dipeptidyl peptidase IV inhibitor (DPP IV inhibitor)	dipeptidyl peptidase IV inhibitor	4	KF	[19-20],[22-23],[35-36],[114-115]
8816	dipeptidyl peptidase IV inhibitor (DPP IV inhibitor)	dipeptidyl peptidase IV inhibitor	1	KT	[140-141]
8825	dipeptidyl peptidase IV inhibitor (DPP IV inhibitor)	dipeptidyl peptidase IV inhibitor	1	LV	[26-27]
8839	dipeptidyl peptidase IV inhibitor (DPP IV inhibitor)	dipeptidyl peptidase IV inhibitor	2	NA	[90-91],[99-100]
8843	dipeptidyl peptidase IV inhibitor (DPP IV inhibitor)	dipeptidyl peptidase IV inhibitor	1	NG	[31-32]
8845	dipeptidyl peptidase IV inhibitor (DPP IV inhibitor)	dipeptidyl peptidase IV inhibitor	2	NL	[6-7],[51-52]
8848	dipeptidyl peptidase IV inhibitor (DPP IV inhibitor)	dipeptidyl peptidase IV inhibitor	1	NQ	[82-83]
8855	dipeptidyl peptidase IV inhibitor (DPP IV inhibitor)	dipeptidyl peptidase IV inhibitor	1	PG	[33-34]
8856	dipeptidyl peptidase IV inhibitor (DPP IV inhibitor)	dipeptidyl peptidase IV inhibitor	1	PH	[3-4]
8857	dipeptidyl peptidase IV inhibitor (DPP IV inhibitor)	dipeptidyl peptidase IV inhibitor	1	PI	[14-15]
8861	dipeptidyl peptidase IV inhibitor (DPP IV inhibitor)	dipeptidyl peptidase IV inhibitor	1	PQ	[101-102]
8862	dipeptidyl peptidase IV inhibitor (DPP IV inhibitor)	dipeptidyl peptidase IV inhibitor	2	PS	[43-44],[125-126]
8864	dipeptidyl peptidase IV inhibitor (DPP IV inhibitor)	dipeptidyl peptidase IV inhibitor	2	PV	[29-30],[49-50]
8866	dipeptidyl peptidase IV inhibitor (DPP IV inhibitor)	dipeptidyl peptidase IV inhibitor	1	PY	[95-96]
8869	dipeptidyl peptidase IV inhibitor (DPP IV inhibitor)	dipeptidyl peptidase IV inhibitor	1	QE	[102-103]
8874	dipeptidyl peptidase IV inhibitor (DPP IV inhibitor)	dipeptidyl peptidase IV inhibitor	1	QL	[84-85]
8876	dipeptidyl peptidase IV inhibitor (DPP IV inhibitor)	dipeptidyl peptidase IV inhibitor	1	QQ	[83-84]
8884	dipeptidyl peptidase IV inhibitor (DPP IV inhibitor)	dipeptidyl peptidase IV inhibitor	1	RI	[138-139]
8886	dipeptidyl peptidase IV inhibitor (DPP IV inhibitor)	dipeptidyl peptidase IV inhibitor	1	RL	[71-72]
8888	dipeptidyl peptidase IV inhibitor (DPP IV inhibitor)	dipeptidyl peptidase IV inhibitor	2	RN	[12-13],[89-90]
8889	dipeptidyl peptidase IV inhibitor (DPP IV inhibitor)	dipeptidyl peptidase IV inhibitor	2	RR	[59-60],[93-94]
8892	dipeptidyl peptidase IV inhibitor (DPP IV inhibitor)	dipeptidyl peptidase IV inhibitor	1	SH	[106-107]
8910	dipeptidyl peptidase IV inhibitor (DPP IV inhibitor)	dipeptidyl peptidase IV inhibitor	1	TS	[143-144]
8912	dipeptidyl peptidase IV inhibitor (DPP IV inhibitor)	dipeptidyl peptidase IV inhibitor	1	TV	[141-142]
8920	dipeptidyl peptidase IV inhibitor (DPP IV inhibitor)	dipeptidyl peptidase IV inhibitor	1	VI	[27-28]
8924	dipeptidyl peptidase IV inhibitor (DPP IV inhibitor)	dipeptidyl peptidase IV inhibitor	2	VN	[30-31],[50-51]
8925	dipeptidyl peptidase IV inhibitor (DPP IV inhibitor)	dipeptidyl peptidase IV inhibitor	1	VQ	[65-66]
8927	dipeptidyl peptidase IV inhibitor (DPP IV inhibitor)	dipeptidyl peptidase IV inhibitor	1	VT	[142-143]
8934	dipeptidyl peptidase IV inhibitor (DPP IV inhibitor)	dipeptidyl peptidase IV inhibitor	1	YE	[68-69]
8942	dipeptidyl peptidase IV inhibitor (DPP IV inhibitor)	dipeptidyl peptidase IV inhibitor	2	YN	[5-6],[132-133]
8945	dipeptidyl peptidase IV inhibitor (DPP IV inhibitor)	dipeptidyl peptidase IV inhibitor	3	YS	[16-17],[97-98],[111-112]
8948	dipeptidyl peptidase IV inhibitor (DPP IV inhibitor)	dipeptidyl peptidase IV inhibitor	1	YY	[96-97]
9650	Alpha-glucosidase inhibitor	alpha-glucosidase inhibitor	2	EA	[69-70],[135-136]
9651	Alpha-glucosidase inhibitor	alpha-glucosidase inhibitor	1	PP	[42-43]
9694	Alpha-glucosidase inhibitor	alpha-glucosidase inhibitor	3	PE	[79-80],[109-110],[134-135]
10360	Alpha-glucosidase inhibitor	alpha-glucosidase inhibitor	1	LR	[92-93]
10730	Alpha-gucosidase inhibitor	alpha-glucosidase inhibitor	1	FY	[61-62]

## Sheet: PHP-F
Sample ID	PHP-F
Peptide sequences:	LVIPVNGPGKF, AIPVNKPGQLQ, DQMPRRFY, FHMPPSSGSAPVNL, NIG-PSSSPDIYNPEAGRIKTVTS, SHKPEYSNKFGKL, TETWN-PNHPELK, WEAKGQTPLF, PRRFYRP, KPEYPYSN
ID	Name of peptide	Activity	Number	Sequence	Location
10728	Alpha-amylase inhibitor	alpha-amylase inhibitor	2	FY	[33-34],[124-125]
3377	ACE inhibitor (from bovine alphas1-CN)	ACE inhibitor	1	FGK	[88-90]
3383	ACE inhibitor	ACE inhibitor	1	IY	[63-64]
3489	ACE inhibitor from sake lees	ACE inhibitor	2	RF	[32-33],[123-124]
3537	ACE inhibitor	ACE inhibitor	2	PR	[30-31],[121-122]
3551	ACE inhibitor (from bovine beta-Lg)	ACE inhibitor	1	LF	[117-118]
3556	ACE inhibitor	ACE inhibitor	2	FY	[33-34],[124-125]
3597	ACE inhibitor	ACE inhibitor	1	AIP	[14-16]
3666	ACE inhibitor	ACE inhibitor	1	YP	[133-134]
7512	ACE inhibitor from Alaskan pollack skin	ACE inhibitor	1	GP	[7-8]
7513	ACE inhibitor from Alaskan pollack skin	ACE inhibitor	1	PL	[116-117]
7581	ACE inhibitor	ACE inhibitor	2	IP	[3-4],[15-16]
7582	ACE inhibitor	ACE inhibitor	1	RP	[126-127]
7584	ACE inhibitor	ACE inhibitor	1	AP	[46-47]
7595	ACE inhibitor	ACE inhibitor	1	IG	[54-55]
7600	ACE inhibitor	ACE inhibitor	1	AG	[68-69]
7603	ACE inhibitor	ACE inhibitor	1	GR	[69-70]
7604	ACE inhibitor	ACE inhibitor	1	KG	[112-113]
7605	ACE inhibitor	ACE inhibitor	1	FG	[88-89]
7607	ACE inhibitor	ACE inhibitor	1	GS	[44-45]
7610	ACE inhibitor	ACE inhibitor	2	GQ	[21-22],[113-114]
7611	ACE inhibitor	ACE inhibitor	2	GK	[9-10],[89-90]
8193	ACE inhibitor	ACE inhibitor	1	AI	[14-15]
7618	ACE inhibitor	ACE inhibitor	1	SG	[43-44]
7623	ACE inhibitor	ACE inhibitor	2	EA	[67-68],[110-111]
7624	ACE inhibitor	ACE inhibitor	1	NG	[6-7]
7625	ACE inhibitor	ACE inhibitor	2	PG	[8-9],[20-21]
7692	ACE inhibitor	ACE inhibitor	2	KF	[10-11],[87-88]
7693	ACE inhibitor from wakame	ACE inhibitor	1	KL	[90-91]
7698	ACE inhibitor from wakame	ACE inhibitor	2	NK	[18-19],[86-87]
7741	ACE inhibitor	ACE inhibitor	2	RR	[31-32],[122-123]
7752	ACE inhibitor from shark meat hydrolysate	ACE inhibitor	2	EY	[83-84],[132-133]
7810	ACE inhibitor from anchovy and bonito	ACE inhibitor	3	KP	[19-20],[81-82],[130-131]
7830	ACE inhibitor	ACE inhibitor	1	TE	[94-95]
7831	ACE inhibitor	ACE inhibitor	1	LQ	[23-24]
7836	ACE inhibitor	ACE inhibitor	1	PP	[40-41]
7842	ACE inhibitor	ACE inhibitor	1	HP	[102-103]
7844	ACE inhibitor	ACE inhibitor	1	HK	[80-81]
9054	ACE inhibitor	ACE inhibitor	1	MPP	[39-41]
9073	ACE inhibitor	ACE inhibitor	1	TP	[115-116]
9185	ACE inhibitor	ACE inhibitor	1	YN	[64-65]
10587	ACE inhibitor	ACE inhibitor	1	YRP	[125-127]
10920	ACE inhibitor	ACE inhibitor	1	AK	[111-112]
10988	ACE inhibitor	ACE inhibitor	2	YS	[84-85],[135-136]
3355	Stimulating vasoactive substance release	stimulating	1	SSS	[58-60]
8321	Glucose uptake stimulating peptide	stimulating	1	LV	[1-2]
10731	Hypotensive peptide	hypotensive	2	FY	[33-34],[124-125]
10926	Hypotensive peptide	hypotensive	1	GP	[7-8]
3169	dipeptidyl peptidase IV inhibitor (DPP IV inhibitor)	dipeptidyl peptidase IV inhibitor	1	GP	[7-8]
3170	dipeptidyl peptidase IV inhibitor (DPP IV inhibitor)	dipeptidyl peptidase IV inhibitor	1	PP	[40-41]
3171	dipeptidyl peptidase IV inhibitor (DPP IV inhibitor)	dipeptidyl peptidase IV inhibitor	2	MP	[29-30],[39-40]
3177	dipeptidyl peptidase IV inhibitor (DPP IV inhibitor)	dipeptidyl peptidase IV inhibitor	1	AP	[46-47]
8501	Dipeptidyl peptidase IV inhibitor (DPP IV inhibitor)	dipeptidyl peptidase IV inhibitor	2	IP	[3-4],[15-16]
8503	Dipeptidyl peptidase IV inhibitor (DPP IV inhibitor)	dipeptidyl peptidase IV inhibitor	1	TP	[115-116]
8505	Dipeptidyl peptidase IV inhibitor (DPP IV inhibitor)	dipeptidyl peptidase IV inhibitor	1	SP	[60-61]
8518	dipeptidyl peptidase IV inhibitor (DPP IV inhibitor)	dipeptidyl peptidase IV inhibitor	1	RP	[126-127]
8519	dipeptidyl peptidase IV inhibitor (DPP IV inhibitor)	dipeptidyl peptidase IV inhibitor	3	KP	[19-20],[81-82],[130-131]
8520	dipeptidyl peptidase IV inhibitor (DPP IV inhibitor)	dipeptidyl peptidase IV inhibitor	1	HP	[102-103]
8521	dipeptidyl peptidase IV inhibitor (DPP IV inhibitor)	dipeptidyl peptidase IV inhibitor	1	YP	[133-134]
8530	dipeptidyl peptidase IV inhibitor (DPP IV inhibitor)	dipeptidyl peptidase IV inhibitor	1	NP	[65-66]
8617	dipeptidyl peptidase IV inhibitor (DPP IV inhibitor)	dipeptidyl peptidase IV inhibitor	1	YPY	[133-135]
8638	dipeptidyl peptidase IV inhibitor (DPP IV inhibitor)	dipeptidyl peptidase IV inhibitor	1	PL	[116-117]
8680	dipeptidyl peptidase IV inhibitor (DPP IV inhibitor)	dipeptidyl peptidase IV inhibitor	1	WN	[97-98]
8691	dipeptidyl peptidase IV inhibitor (DPP IV inhibitor)	dipeptidyl peptidase IV inhibitor	1	WE	[109-110]
8760	dipeptidyl peptidase IV inhibitor (DPP IV inhibitor)	dipeptidyl peptidase IV inhibitor	1	AG	[68-69]
8768	dipeptidyl peptidase IV inhibitor (DPP IV inhibitor)	dipeptidyl peptidase IV inhibitor	1	DQ	[27-28]
8774	dipeptidyl peptidase IV inhibitor (DPP IV inhibitor)	dipeptidyl peptidase IV inhibitor	1	ET	[95-96]
8777	dipeptidyl peptidase IV inhibitor (DPP IV inhibitor)	dipeptidyl peptidase IV inhibitor	2	EY	[83-84],[132-133]
8809	dipeptidyl peptidase IV inhibitor (DPP IV inhibitor)	dipeptidyl peptidase IV inhibitor	2	KF	[10-11],[87-88]
8810	dipeptidyl peptidase IV inhibitor (DPP IV inhibitor)	dipeptidyl peptidase IV inhibitor	1	KG	[112-113]
8816	dipeptidyl peptidase IV inhibitor (DPP IV inhibitor)	dipeptidyl peptidase IV inhibitor	1	KT	[72-73]
8825	dipeptidyl peptidase IV inhibitor (DPP IV inhibitor)	dipeptidyl peptidase IV inhibitor	1	LV	[1-2]
8843	dipeptidyl peptidase IV inhibitor (DPP IV inhibitor)	dipeptidyl peptidase IV inhibitor	1	NG	[6-7]
8844	dipeptidyl peptidase IV inhibitor (DPP IV inhibitor)	dipeptidyl peptidase IV inhibitor	1	NH	[101-102]
8845	dipeptidyl peptidase IV inhibitor (DPP IV inhibitor)	dipeptidyl peptidase IV inhibitor	1	NL	[49-50]
8855	dipeptidyl peptidase IV inhibitor (DPP IV inhibitor)	dipeptidyl peptidase IV inhibitor	2	PG	[8-9],[20-21]
8860	dipeptidyl peptidase IV inhibitor (DPP IV inhibitor)	dipeptidyl peptidase IV inhibitor	1	PN	[100-101]
8862	dipeptidyl peptidase IV inhibitor (DPP IV inhibitor)	dipeptidyl peptidase IV inhibitor	2	PS	[41-42],[57-58]
8864	dipeptidyl peptidase IV inhibitor (DPP IV inhibitor)	dipeptidyl peptidase IV inhibitor	3	PV	[4-5],[16-17],[47-48]
8866	dipeptidyl peptidase IV inhibitor (DPP IV inhibitor)	dipeptidyl peptidase IV inhibitor	1	PY	[134-135]
8874	dipeptidyl peptidase IV inhibitor (DPP IV inhibitor)	dipeptidyl peptidase IV inhibitor	1	QL	[22-23]
8878	dipeptidyl peptidase IV inhibitor (DPP IV inhibitor)	dipeptidyl peptidase IV inhibitor	1	QT	[114-115]
8884	dipeptidyl peptidase IV inhibitor (DPP IV inhibitor)	dipeptidyl peptidase IV inhibitor	1	RI	[70-71]
8889	dipeptidyl peptidase IV inhibitor (DPP IV inhibitor)	dipeptidyl peptidase IV inhibitor	2	RR	[31-32],[122-123]
8892	dipeptidyl peptidase IV inhibitor (DPP IV inhibitor)	dipeptidyl peptidase IV inhibitor	1	SH	[79-80]
8899	dipeptidyl peptidase IV inhibitor (DPP IV inhibitor)	dipeptidyl peptidase IV inhibitor	1	TE	[94-95]
8910	dipeptidyl peptidase IV inhibitor (DPP IV inhibitor)	dipeptidyl peptidase IV inhibitor	1	TS	[75-76]
8912	dipeptidyl peptidase IV inhibitor (DPP IV inhibitor)	dipeptidyl peptidase IV inhibitor	1	TV	[73-74]
8913	dipeptidyl peptidase IV inhibitor (DPP IV inhibitor)	dipeptidyl peptidase IV inhibitor	1	TW	[96-97]
8920	dipeptidyl peptidase IV inhibitor (DPP IV inhibitor)	dipeptidyl peptidase IV inhibitor	1	VI	[2-3]
8924	dipeptidyl peptidase IV inhibitor (DPP IV inhibitor)	dipeptidyl peptidase IV inhibitor	3	VN	[5-6],[17-18],[48-49]
8927	dipeptidyl peptidase IV inhibitor (DPP IV inhibitor)	dipeptidyl peptidase IV inhibitor	1	VT	[74-75]
8942	dipeptidyl peptidase IV inhibitor (DPP IV inhibitor)	dipeptidyl peptidase IV inhibitor	1	YN	[64-65]
8944	dipeptidyl peptidase IV inhibitor (DPP IV inhibitor)	dipeptidyl peptidase IV inhibitor	1	YR	[125-126]
8945	dipeptidyl peptidase IV inhibitor (DPP IV inhibitor)	dipeptidyl peptidase IV inhibitor	2	YS	[84-85],[135-136]
9548	Alpha-glucosidase inhibitor	alpha-glucosidase inhibitor	1	YP	[133-134]
9550	Alpha-glucosidase inhibitor	alpha-glucosidase inhibitor	1	YPY	[133-135]
9650	Alpha-glucosidase inhibitor	alpha-glucosidase inhibitor	2	EA	[67-68],[110-111]
9651	Alpha-glucosidase inhibitor	alpha-glucosidase inhibitor	1	PP	[40-41]
9694	Alpha-glucosidase inhibitor	alpha-glucosidase inhibitor	4	PE	[66-67],[82-83],[103-104],[131-132]
10305	Alpha-glucosidase inhibitor	alpha-glucosidase inhibitor	1	EAK	[110-112]
10730	Alpha-gucosidase inhibitor	alpha-glucosidase inhibitor	2	FY	[33-34],[124-125]
8248	Renin inhibitor	renin inhibitor	2	KF	[10-11],[87-88]
